# Supplementary material for: Antimicrobial resistance genes in weaned pigs: quantitative abundance and group dynamics assessed by qPCR
Source: Front Vet Sci. 2026 Jan 5;12:1709227. doi: 10.3389/fvets.2025.1709227 (PMC12812694; doi:10.3389/fvets.2025.1709227)
Supplement: Supplementary file 2 [file Table_1.XLSX]

## Sheet: Table S1
Table S1. Antimicrobial resistance genes used by Resistomap for screening pooled fecal samples and their corresponding target antibiotic classes
Gene	Target antibiotics (major)
16S rRNA	16S rRNA
aac(3)-ib	Aminoglycoside
aac(3)-id_ie	Aminoglycoside
aac(3)-iid_iia	Aminoglycoside
aac(3)-xa_1	Aminoglycoside
aac(6')-Ib_1	Aminoglycoside
aac(6')-II	Aminoglycoside
aac(6')-Iy	Aminoglycoside
aac(6')I1	Aminoglycoside
aac(6)-ig	Aminoglycoside
aac(6)-iic	Aminoglycoside
aac(6)-ij	Aminoglycoside
aac(6)-im	Aminoglycoside
aac(6)-ir	Aminoglycoside
aac(6)-is_iu_ix	Aminoglycoside
aac(6)-iv_ih	Aminoglycoside
aac(6)-iw	Aminoglycoside
aac(6)-iz	Aminoglycoside
aac3-IVa	Aminoglycoside
aac6-aph2	Aminoglycoside
aacA/aphD	Aminoglycoside
aacA43	Aminoglycoside
aacC2	Aminoglycoside
aacC4	Aminoglycoside
aadA_1	Aminoglycoside
aadA1_2	Aminoglycoside
aadA10	Aminoglycoside
aadA16	Aminoglycoside
aadA2_1	Aminoglycoside
aadA2_3	Aminoglycoside
aadA5_2	Aminoglycoside
aadA6	Aminoglycoside
aadA7	Aminoglycoside
aadA9_1	Aminoglycoside
aadB	Aminoglycoside
aadD	Aminoglycoside
aadE	Aminoglycoside
ant4-ib	Aminoglycoside
ant6-ia	Aminoglycoside
ant6-ib	Aminoglycoside
aph_viii	Aminoglycoside
aph(2')-Ib	Aminoglycoside
aph(3'')-ia	Aminoglycoside
aph3-ib	Aminoglycoside
aph3-iii	Aminoglycoside
aph3-via	Aminoglycoside
aph3-viia	Aminoglycoside
aph4-ia	Aminoglycoside
aph4-ib	Aminoglycoside
aph6-ia	Aminoglycoside
aph9-ia	Aminoglycoside
aphA1/7	Aminoglycoside
aphA3_1	Aminoglycoside
apmA	Aminoglycoside
armA_1	Aminoglycoside
armA_2	Aminoglycoside
rmtB	Aminoglycoside
spcN	Aminoglycoside
str	Aminoglycoside
strA	Aminoglycoside
strB	Aminoglycoside
ampC_cefa	Beta-Lactam
ampC/blaDHA	Beta-Lactam
beta_B2	Beta-Lactam
beta_ccra	Beta-Lactam
bl1acc	Beta-Lactam
bla-L1	Beta-Lactam
bla1	Beta-Lactam
blaACC	Beta-Lactam
blaACT	Beta-Lactam
blaADC-nonmobile	Beta-Lactam
blaB	Beta-Lactam
blaBEL-nonmobile	Beta-Lactam
blaCARB	Beta-Lactam
blaCMY_2	Beta-Lactam
blaCTX-M	Beta-Lactam
blaCTX-M_5	Beta-Lactam
blaCTX-M_8	Beta-Lactam
blaFOX	Beta-Lactam
blaGES	Beta-Lactam
blaGOB	Beta-Lactam
blaHERA	Beta-Lactam
blaIMI	Beta-Lactam
blaIND	Beta-Lactam
blaKPC	Beta-Lactam
blaLEN	Beta-Lactam
blaMIR	Beta-Lactam
blaMOX/blaCMY	Beta-Lactam
blaNDM	Beta-Lactam
blaOCH	Beta-Lactam
blaOXA48	Beta-Lactam
blaOXA51	Beta-Lactam
blaOXY	Beta-Lactam
blaOXY1	Beta-Lactam
blaPAO	Beta-Lactam
blaPER	Beta-Lactam
blaPSE	Beta-Lactam
blaROB	Beta-Lactam
blaSFO	Beta-Lactam
blaSHV11	Beta-Lactam
blaSME	Beta-Lactam
blaTEM	Beta-Lactam
blaTLA	Beta-Lactam
blaVEB	Beta-Lactam
blaVIM	Beta-Lactam
blaZ	Beta-Lactam
cepA	Beta-Lactam
cfiA	Beta-Lactam
cfxA	Beta-Lactam
cphA_1	Beta-Lactam
imiR_2	Beta-Lactam
mecA	Beta-Lactam
pbp	Beta-Lactam
pbp5	Beta-Lactam
penA	Beta-Lactam
intI1_1	Integrons
intI1_2	Integrons
intI2_2	Integrons
intI3	Integrons
acrA_1	MDR
acrB_1	MDR
acrF	MDR
acrR_1	MDR
adeA	MDR
adeI	MDR
arsA	MDR
bexA/norM	MDR
cadC	MDR
cefa_qacelta	MDR
cfr	MDR
cmr	MDR
copA	MDR
czcA	MDR
emrB/qacA_1	MDR
emrD_1	MDR
marR_3	MDR
mdsA	MDR
mdtA	MDR
mdtE	MDR
mdtG_1	MDR
mdtH	MDR
mepA	MDR
mexA	MDR
mexB	MDR
mexE	MDR
mtrE	MDR
oprD	MDR
oqxA	MDR
pbrT	MDR
pcoA	MDR
pmrA	MDR
qacA/B	MDR
qacF/H	MDR
sugE	MDR
tcrB	MDR
terW	MDR
tolC_2	MDR
ttgA	MDR
cro	MGE
EAE_05855	MGE
IncHI2-smr0018	MGE
IncI1_repI1	MGE
IncN_korA	MGE
IncN_oriT	MGE
IncN_rep	MGE
IncP_oriT	MGE
IncQ_oriT	MGE
IncW_trwAB	MGE
IS1111	MGE
IS1133	MGE
IS1247_1	MGE
IS1247_2	MGE
IS200_1	MGE
IS200_2	MGE
IS21-ISAs29	MGE
IS256	MGE
IS26_1	MGE
IS3	MGE
IS5/IS1182	MGE
IS6/257	MGE
IS6100	MGE
IS613	MGE
IS630	MGE
ISAba3	MGE
ISCR1	MGE
ISEcp1	MGE
ISEfm1	MGE
ISPps	MGE
lncF_FIC	MGE
orf37-IS26	MGE
pAKD1	MGE
pAMBL	MGE
Tn3	MGE
Tn5	MGE
Tn5403	MGE
tnpA_1	MGE
tnpA_2	MGE
tnpA_3	MGE
tnpA_4	MGE
tnpA_5	MGE
tnpA_6	MGE
tnpA_7	MGE
Tp614	MGE
traN	MGE
trbC	MGE
trfA	MGE
carB	MLSB
ereA	MLSB
erm34	MLSB
erm35	MLSB
erm36	MLSB
erm42	MLSB
ermA	MLSB
ermA/ermTR	MLSB
ermB_1	MLSB
ermB_2	MLSB
ermB_3	MLSB
ermC_2	MLSB
ermD	MLSB
ermD_1	MLSB
ermD/K	MLSB
ermE	MLSB
ermF	MLSB
ermF_1	MLSB
ermO	MLSB
ermT_1	MLSB
ermX_1	MLSB
ermX_2	MLSB
ermY	MLSB
lmrA_1	MLSB
lnuA_1	MLSB
lnuB	MLSB
lnuC	MLSB
lnuF	MLSB
lsaC	MLSB
mefA	MLSB
mefA_1	MLSB
mefB	MLSB
mphA	MLSB
mphB	MLSB
msrA_1	MLSB
msrC_1	MLSB
msrD	MLSB
msrE	MLSB
pikR2	MLSB
pncA	MLSB
vat(A)	MLSB
vat(B)	MLSB
vatE_2	MLSB
vga(A)LC_1	MLSB
vgaA_1	MLSB
vgaB_1	MLSB
arr2	Other
arr3	Other
bacA	Other
crAss56	Other
crAss64	Other
fabK	Other
fosb	Other
fosX	Other
mcr1	Other
mcr2	Other
merA	Other
nimE	Other
nisB_1	Other
qacE∆1_1	Other
qacE∆1_3	Other
sat4	Other
ttgB	Other
cat	Phenicol
cat(pC221)	Phenicol
catA1	Phenicol
catA2	Phenicol
catA3	Phenicol
catB2	Phenicol
catB3	Phenicol
catB8	Phenicol
catB9	Phenicol
catP	Phenicol
catQ	Phenicol
ceoA	Phenicol
cmlA_2	Phenicol
cmlA_4	Phenicol
cmlV	Phenicol
cmxA	Phenicol
fexA	Phenicol
floR	Phenicol
floR_1	Phenicol
mdtL	Phenicol
optrA	Phenicol
yidY/mdtL	Phenicol
norA	Quinolone
qepA	Quinolone
qnrA	Quinolone
qnrB	Quinolone
qnrB_2	Quinolone
qnrB4	Quinolone
qnrD	Quinolone
qnrS_1	Quinolone
qnrS2	Quinolone
qnrVC_2	Quinolone
qnrVC1_VC3_VC6	Quinolone
folA_1	Sulfonamide
folP_2	Sulfonamide
sul1_2	Sulfonamide
sul2_2	Sulfonamide
sul3_1	Sulfonamide
sul4	Sulfonamide
A. baumannii	Taxonomic
Bacteroidetes	Taxonomic
Campylobacter	Taxonomic
E.coli-uidA_2	Taxonomic
Enterococci	Taxonomic
Firmicutes	Taxonomic
K. pneumoniae	Taxonomic
P. aeruginosa	Taxonomic
Staphylococci	Taxonomic
tet32	Tetracycline
tet36_1	Tetracycline
tet38	Tetracycline
tet39	Tetracycline
tet44	Tetracycline
tetA_2	Tetracycline
tetA/B_1	Tetracycline
tetC_2	Tetracycline
tetD	Tetracycline
tetE	Tetracycline
tetG	Tetracycline
tetH	Tetracycline
tetJ	Tetracycline
tetK	Tetracycline
tetL_2	Tetracycline
tetM	Tetracycline
tetO_2	Tetracycline
tetPA	Tetracycline
tetPB_1	Tetracycline
tetQ	Tetracycline
tetR	Tetracycline
tetR_1	Tetracycline
tetS	Tetracycline
tetT	Tetracycline
tetW	Tetracycline
tetX	Tetracycline
dfrA1_1	Trimethoprim
dfrA10	Trimethoprim
dfrA12	Trimethoprim
dfrA15	Trimethoprim
dfra17	Trimethoprim
dfrA19	Trimethoprim
dfra21	Trimethoprim
dfrA22	Trimethoprim
dfrA25	Trimethoprim
dfrA27	Trimethoprim
dfrA7	Trimethoprim
dfrA8	Trimethoprim
dfrAB4	Trimethoprim
dfrB	Trimethoprim
dfrC	Trimethoprim
dfrG	Trimethoprim
dfrK	Trimethoprim
vanA	Vancomycin
vanB_1	Vancomycin
vanC_2	Vancomycin
vanC2	Vancomycin
vanD	Vancomycin
vanG	Vancomycin
vanHB	Vancomycin
vanHD	Vancomycin
vanRA_1	Vancomycin
vanRB	Vancomycin
vanRC	Vancomycin
vanRC4	Vancomycin
vanRD	Vancomycin
vanSA	Vancomycin
vanSB	Vancomycin
vanSC_2	Vancomycin
vanTC_2	Vancomycin
vanTE	Vancomycin
vanTG	Vancomycin
vanWB	Vancomycin
vanXA	Vancomycin
vanXB	Vancomycin
vanYB	Vancomycin
vanYD_1	Vancomycin

## Sheet: Table S2
Table S2. List of primers and corresponding assay results for screening antimicrobial resistance genes using conventional PCR, qPCR, and SmartChip high-throughput qPCR platforms
Primer ordered	Product detection by thermocycler PCR in pooled-DNA	Relative abundance of product detected by smartChip at Resistomap	Detection by traditional qPCR in pooled-DNA	Actual qPCR run for samples
mecA-DornIn	No		Not tested	No
mecA-Resisto	No	1-71	Not tested	No
intI1	Yes	Nothing	detected	No
blaCTX-M	No		Not tested	No
blaTEM-1_2024	Yes	Nothing	detected	Yes
blaCTX-M_8	No	Nothing to 2,7	Not tested	No
blaCTX-M-Resisto	Weak	0,4-10	Not tested	No
mcr-1	No	0,05-1	Not tested	No
drfA1	Yes	Nothing	detected	No
str(B)	Yes	Nothing	detected	No
aadA1	Yes	Nothing	detected	Yes
qnrS	Weak	7-1116	detected	Yes
aadA5	No	10-283	Not tested	No
catA1	No	0,5-16	Not tested	No
InuF	Yes		detected	Yes
dfrA12	Weak	0,05-9	detected	Yes
cfr	No	0,08-7,8	Not tested	No
erm(B)-Resisto	No	Nothing to 1,7	detected	Yes
erm(B)	Yes		detected	No
erm(B)-new	No		Not tested	No
tet(B)-new	No		detection failed	No
tetA/B_1-Resisto	No		detection failed	No
tet(M)	Yes	Nothing	detected	No
tet(B)	Yes		Not tested	Fail
tet(A)	Yes	Nothing	detected	Yes
sul2	Yes	0,08 -11	detected	Yes
sul1	Yes	0,009-1	detected	No
16S	Yes		detected	Yes

## Sheet: Table S3
Table S3_1. Primer pair sequences and qPCR conditions for target gene amplification.
Target genes	Primer pair	primer sequence(5’ to 3’)	Amplicon (bp)	Annealing Temperature(◦C)	Efficiency ranges (%)	Error(range)	Source reference
aadA1	aadA1_FW	GTTGTGCACGACGACATCATT	101	60	88.5 - 89.2	0,0197 - 0,0570	Johnson et al., 2015
	aadA1_RV	GGCTCGAAGATACCTGCAAGAA
blaTEM-1	blaTEM-1_FW	AGCATCTTACGGATGGCATGA	101	60	88.5 - 89.2	0,0114 - 0,0231	Johnson et al., 2015
	blaTEM-1_RV	TCCTCCGATCGTTGTCAGAAGT
dfrA12	dfrA12_FW	CCTCTACCGAACCGTCACACA	85	60	76.8 - 87.5	0,0213 - 0,0338	Resistomap(commercial)
	dfrA12_RV	GCGACAGCGTTGAAACAACTAC
erm(B)	ermB_FW	TAAAGGGCATTTAACGACGAAACT	172	60	88.08	0.0267	Resistomap(commercial)
	ermB_RV	TTTATACCTCTGTTTGTTAGGGAATTGAA
lnu(F)	lnuF_FW	ATACCGGTCATTTCCACTTGGC	178	60	100.5 - 108.7	0,0278 - 0,0252	Resistomap(commercial)
	lnuF_RV	GCATCAGGCTGATGAGGTTCAA
qnrS1	qnrS_FW	GACGTGCTAACTTGCGTGAT	118	60	80.6 - 81.8	0,0137 - 0,0266	Ferreira et al., 2023
	qnrS_RV	TGGCATTGTTGGAAACTTG
sul2	sul2_FW	GATATTCGCGGTTTTCCAGA	141	60	84.1 - 86.00	0,00786 - 0,0163	Schmidt et al., 2015
	sul2_RV	CGCAATGTGATCCATGATGT
tet(A)	tet(A)_FW	TTGGCATTCTGCATTCACTC	125	60	80.0 - 89.2	0,0163 - 0,0194	Schmidt et al., 2015
	tet(A)_RV	GAAGGCAAGCAGGATGTAGC
16S rRNA	Com1 _FW	CAGCAGCCGCGGTAATAC	270	59	62.3 - 72.0	0,00839 - 0,0143	Dorn-In et al., 2015
	769R_FW	ATCCTGTTTGMTMCCCVCRC
Table S3_2. Summary of qPCR Standard Curve Parameters for gene (RUN1 and RUN2)
Gene	Run	Slope	Intercept	Efficiency (%)	R² (approx.)	Dynamic Range (log₁₀)
16S rRNA	RUN1	–4.248	9511	72	0.998	5
16S rRNA	RUN2	–4.756	9943	62	0.995	5
qnrS	RUN1	–3.852	2832	81.8	0.986	6
qnrS	RUN2	–3.895	2617	80.6	0.983	7
sul2	RUN1	–3.773	2924	84.1	0.993	8
sul2	RUN2	–3.712	2833	86.0	0.987	7
blaTEM	RUN1	–3.633	3358	88.5	0.977	7
blaTEM	RUN2	–3.610	5960	89.2	0.989	7
lnuF	RUN1	-3310	6772	100.5	0.998	6
lnuF	RUN2	-3129	6616	108.7	0.997	6
dfrA12	RUN1	-4039	8193	76.8	0.998	5
dfrA12	RUN2	-3662	9855	87.5	0.966	5
ermB	RUN1	-3645	11.57	88.1	0.997	3.43
ermB	RUN2	-3645	11.57	88.1	0.997	3.43
tet(A)	RUN1	-3610	4271	89.2	0.998	6
tet(A)	RUN2	-3916	4190	80.0	0.997	6
aadA1	RUN1	–3.632	3829	88.5	0.998	6
aadA1	RUN2	–3.612	4268	89.2	0.995	6

## Sheet: Table S4
Table S4. Absolute and relative abundances of ARG and 16S rRNA genes in individual and pooled fecal samples quantified by qPCR
Nr.	sampling_week	sample_code	sampling_date	pen	category	treatment	pig_ID	mother	16S_copy	sul2_copy	sul2_abund	sul2_nor	qnrS_copy	qnrS_abund	qnrS_nor	aadA1_copy	aadA1_abund	aadA1_nor	blaTEM_copy	blaTEM_abund	blaTEM_nor	lnuF_copy	lnuF_abund	lnuF_nor	dfrA12_copy	dfrA12_abund	dfrA12_nor	tetA_copy	tetA_abund	tetA_nor	ermB_copy	ermB_abund	ermB_nor
1	Week1	P1P1_1065_04.04.24	2024-04-04	1	piglet	untreated	P1065	M2	4.1566e+08	296.376	7.13025e-07	0.713025	<DL		0	1.25571e+06	0.00302101	3021.01	6061.75	1.45834e-05	14.5834	<DL		0	10251.4	2.46628e-05	24.6628	15401.7	3.70537e-05	37.0537	5.3154e+06	0.0127879	12787.9
2	Week1	P1P3_1023_04.04.24	2024-04-04	1	piglet	untreated	P1023	M2	3.78487e+08	279.551	7.38602e-07	0.738602	<DL		0	309863	0.000818688	818.688	15448	4.08151e-05	40.8151	6.56713	1.7351e-08	0.017351	883441	0.00233414	2334.14	175185	0.000462857	462.857	1.27315e+07	0.0336379	33637.9
3	Week1	P1P4_1049_04.04.24	2024-04-04	1	piglet	untreated	P1049	M2	9.46218e+07	496.333	5.24544e-06	5.24544	<DL		0	187002	0.00197631	1976.31	1707.41	1.80446e-05	18.0446	8.02003	8.47589e-08	0.0847589	6354.77	6.71597e-05	67.1597	598.55	6.32571e-06	6.32571	4.19079e+06	0.0442899	44289.9
4	Week1	P1P5_1059_04.04.24	2024-04-04	1	piglet	untreated	P1059	M1	7.90768e+08	181.191	2.29133e-07	0.229133	<DL		0	656765	0.000830541	830.541	11653.7	1.47372e-05	14.7372	<DL		0	780391	0.000986878	986.878	340152	0.000430154	430.154	5.14565e+07	0.0650716	65071.6
5	Week1	P2P2_1030_04.04.24	2024-04-04	2	piglet	untreated	P1030	M4	1.04084e+08	113.244	1.08801e-06	1.08801	<DL		0	49415.5	0.000474765	474.765	7335.53	7.0477e-05	70.477	<DL		0	95750.9	0.000919939	919.939	31.7524	3.05065e-07	0.305065	2.07948e+06	0.0199789	19978.9
6	Week1	P2P3_1068_04.04.24	2024-04-04	2	piglet	untreated	P1068	M3	1.96678e+08	554.573	2.8197e-06	2.8197	<DL		0	66218.5	0.000336685	336.685	7723.99	3.92722e-05	39.2722	14.6453	7.44632e-08	0.0744632	3145.18	1.59915e-05	15.9915	81023.3	0.000411959	411.959	2.31289e+06	0.0117598	11759.8
7	Week1	P2P5_1034_04.04.24	2024-04-04	2	piglet	untreated	P1034	M5	1.23684e+08	546.16	4.41577e-06	4.41577	<DL		0	308056	0.00249067	2490.67	465.246	3.76156e-06	3.76156	24.7575	2.00167e-07	0.200167	542.087	4.38284e-06	4.38284	686.143	5.54754e-06	5.54754	8.03146e+06	0.0649352	64935.2
8	Week1	P3P1_1070_04.04.24	2024-04-04	3	piglet	untreated	P1070	M1	2.78796e+08	1074.2	3.853e-06	3.853	<DL		0	160803	0.000576778	576.778	14996.3	5.37894e-05	53.7894	10.8096	3.87724e-08	0.0387724	231863	0.000831658	831.658	303655	0.00108916	1089.16	4.75309e+06	0.0170486	17048.6
9	Week1	P3P4_1029_04.04.24	2024-04-04	3	piglet	untreated	P1029	M1	9.69873e+07	24654.9	0.000254207	254.207	2217.19	2.28606e-05	22.8606	2.03263e+06	0.0209577	20957.7	212297	0.00218891	2188.91	<DL		0	425082	0.00438287	4382.87	313874	0.00323624	3236.24	2.74788e+06	0.0283324	28332.4
10	Week1	P3P5_1032_04.04.24	2024-04-04	3	piglet	untreated	P1032	M1	1.90933e+08	32420.2	0.000169799	169.799	1998.21	1.04655e-05	10.4655	848284	0.00444283	4442.83	531194	0.00278209	2782.09	<DL		0	1.25593e+06	0.00657782	6577.82	729939	0.00382301	3823.01	7.11903e+06	0.0372854	37285.4
11	Week1	P1H1_04.04.24	2024-04-04	1	herd	untreated	P1H1		2.87921e+08	82.83	2.87684e-07	0.287684	<DL		0	130992	0.000454957	454.957	7787.22	2.70464e-05	27.0464	<DL		0	78039.1	0.000271044	271.044	197814	0.000687042	687.042	1.50656e+07	0.0523256	52325.6
12	Week1	P1H2_04.04.24	2024-04-04	1	herd	untreated	P1H2		1.95326e+08	535.159	2.73982e-06	2.73982	<DL		0	59623.8	0.000305252	305.252	25746.6	0.000131813	131.813	4.63767	2.37432e-08	0.0237432	103909	0.000531976	531.976	178835	0.000915571	915.571	1.55961e+06	0.00798463	7984.63
13	Week1	P2H1_04.04.24	2024-04-04	2	herd	untreated	P2H1		5.47455e+08	564.926	1.03191e-06	1.03191	94.8921	1.73333e-07	0.173333	698321	0.00127558	1275.58	25114.3	4.58746e-05	45.8746	22.8978	4.18259e-08	0.0418259	86734	0.000158431	158.431	130659	0.000238667	238.667	1.23071e+07	0.0224806	22480.6
14	Week1	P2H2_04.04.24	2024-04-04	2	herd	untreated	P2H2		5.94765e+08	287.964	4.84163e-07	0.484163	<DL		0	609788	0.00102526	1025.26	20326.3	3.41753e-05	34.1753	6.16032	1.03576e-08	0.0103576	128813	0.000216578	216.578	321173	0.00054	540	1.26254e+07	0.0212275	21227.5
15	Week1	P3H1_04.04.24	2024-04-04	3	herd	untreated	P3H1		5.44075e+08	2840.81	5.22136e-06	5.22136	2609.53	4.79627e-06	4.79627	206876	0.000380235	380.235	66218.5	0.000121708	121.708	17.9579	3.30063e-08	0.0330063	251185	0.000461673	461.673	8.17532e+06	0.0150261	15026.1	1.03656e+07	0.0190517	19051.7
16	Week1	P3H2_04.04.24	2024-04-04	3	herd	untreated	P3H2		2.14251e+08	1514.24	7.06759e-06	7.06759	<DL		0	179775	0.000839085	839.085	15448	7.21023e-05	72.1023	17.8417	8.32747e-08	0.0832747	364970	0.00170347	1703.47	302195	0.00141047	1410.47	4.60456e+06	0.0214915	21491.5
17	Week2	P1P1_1065_09.04.24	2024-04-09	1	piglet	untreated	P1065	M2	4.76488e+08	2892.58	6.07062e-06	6.07062	<DL		0	240302	0.000504319	504.319	14815.6	3.10933e-05	31.0933	4062.32	8.52555e-06	8.52555	2136.15	4.4831e-06	4.4831	84673	0.000177702	177.702	3.78762e+06	0.00794904	7949.04
18	Week2	P1P2_1022_09.04.24	2024-04-09	1	piglet	untreated	P1022	M2	3.44694e+07	<DL		0	<DL		0	3		0	<DL		0	<DL		0	<DL		0	<DL		0	437115	0.0126813	12681.3
19	Week2	P1P3_1023_09.04.24	2024-04-09	1	piglet	untreated	P1023	M2	2.70348e+08	<DL		0	<DL		0	111117	0.000411015	411.015	106.6	3.94307e-07	0.394307	6.79959	2.51513e-08	0.0251513	<DL		0	28759.6	0.00010638	106.38	2.49325e+06	0.00922238	9222.38
20	Week2	P1P4_1049_09.04.24	2024-04-09	1	piglet	untreated	P1049	M2	7.50215e+08	685.936	9.14319e-07	0.914319	<DL		0	268307	0.00035764	357.64	7516.21	1.00187e-05	10.0187	<DL		0	<DL		0	108761	0.000144973	144.973	4.89102e+06	0.00651948	6519.48
21	Week2	P1P5_1059_09.04.24	2024-04-09	1	piglet	untreated	P1059	M1	2.56493e+08	86.7127	3.38071e-07	0.338071	<DL		0	56913.6	0.000221892	221.892	984.695	3.83908e-06	3.83908	50.5611	1.97125e-07	0.197125	46909.3	0.000182888	182.888	17445.6	6.80158e-05	68.0158	1.51717e+06	0.00591507	5915.07
22	Week2	P2P2_1030_09.04.24	2024-04-09	2	piglet	untreated	P1030	M4	2.43989e+08	7765.31	3.18265e-05	31.8265	<DL		0	3.6226e+06	0.0148474	14847.4	6432.14	2.63624e-05	26.3624	1662.12	6.81229e-06	6.81229	<DL		0	226281	0.000927424	927.424	2.59935e+06	0.0106535	10653.5
23	Week2	P2P3_1068_09.04.24	2024-04-09	2	piglet	untreated	P1068	M3	7.70492e+08	808.887	1.04983e-06	1.04983	<DL		0	407429	0.000528791	528.791	2954.09	3.83403e-06	3.83403	3.74849	4.86507e-09	0.00486507	<DL		0	<DL		0	5.1987e+06	0.00674725	6747.25
24	Week2	P2P4_1034_09.04.24	2024-04-09	2	piglet	untreated	P1034	M5	1.40919e+06	<DL		0	<DL		0	<DL		0	<DL		0	<DL		0	<DL		0	<DL		0	<DL		0
25	Week2	P2P4_1054_09.04.24	2024-04-09	2	piglet	untreated	P1054	M4	1.82823e+08	<DL		0	<DL		0	107503	0.00058802	588.02	218.62	1.19581e-06	1.19581	<DL		0	<DL		0	151827	0.000830462	830.462	545333	0.00298285	2982.85
26	Week2	P2P5_1031_09.04.24	2024-04-09	2	piglet	untreated	P1031	M3	1.17601e+08	<DL		0	<DL		0	<DL		0	<DL		0	<DL		0	<DL		0	233581	0.00198621	1986.21	379823	0.00322975	3229.75
27	Week2	P3P1_1070_09.04.24	2024-04-09	3	piglet	untreated	P1070	M1	2.47706e+08	7.76531e+06	0.0313489	31348.9	<DL		0	6.91997e+07	0.279362	279362	4.96865e+07	0.200586	200586	3.19639e+08	1.2904	1.2904e+06	<DL		0	<DL		0	2.93885e+06	0.0118643	11864.3
28	Week2	P3P3_1002_09.04.24	2024-04-09	3	piglet	untreated	P1002	M1	3.09886e+08	537101	0.00173322	1733.22	<DL		0	3.02636e+07	0.0976603	97660.3	1.5448e+06	0.00498505	4985.05	283026	0.000913322	913.322	479.828	1.5484e-06	1.5484	16204.7	5.22923e-05	52.2923	1.84607e+06	0.00595724	5957.24
29	Week2	P3P3_1001_09.04.24	2024-04-09	3	piglet	untreated	P1001	M1	4.39315e+08	48533.2	0.000110475	110.475	<DL		0	1.42736e+06	0.00324905	3249.05	71187.2	0.000162041	162.041	7438.87	1.69329e-05	16.9329	<DL		0	57884.2	0.00013176	131.76	2.39777e+06	0.00545796	5457.96
30	Week2	P3P4_1029_09.04.24	2024-04-09	3	piglet	untreated	P1029	M1	2.44665e+08	983606	0.00402022	4020.22	<DL		0	9.93729e+07	0.406159	406159	1.5448e+06	0.00631393	6313.93	9.93787e+06	0.0406183	40618.3	1384.74	5.65973e-06	5.65973	97081.9	0.000396796	396.796	3.41629e+06	0.0139631	13963.1
31	Week2	P3P5_1032_09.04.24	2024-04-09	3	piglet	untreated	P1032	M1	2.57844e+08	191.544	7.42868e-07	0.742868	<DL		0	371293	0.00143999	1439.99	446.275	1.73079e-06	1.73079	148.196	5.74751e-07	0.574751	<DL		0	<DL		0	4.97589e+06	0.0192981	19298.1
32	Week2	P1H1_09.04.24	2024-04-09	1	herd	untreated	P1H1		6.35318e+08	1003.02	1.57877e-06	1.57877	<DL		0	452599	0.000712397	712.397	3640.66	5.73046e-06	5.73046	668.336	1.05197e-06	1.05197	15135.5	2.38235e-05	23.8235	276647	0.000435447	435.447	1.28376e+06	0.00202066	2020.66
33	Week2	P1H2_09.04.24	2024-04-09	1	herd	untreated	P1H2		8.54975e+08	416738	0.000487427	487.427	<DL		0	5.36614e+06	0.00627637	6276.37	598948	0.000700544	700.544	1.03447e+06	0.00120994	1209.94	164236	0.000192095	192.095	213142	0.000249296	249.296	6.4188e+06	0.00750758	7507.58
34	Week2	P2H1_09.04.24	2024-04-09	2	herd	untreated	P2H1		6.7587e+07	<DL		0	<DL		0	<DL		0	4.60729e+06	0.0681683	68168.3	<DL		0	<DL		0	17591.5	0.00026028	260.28	160205	0.00237035	2370.35
35	Week2	P2H2_09.04.24	2024-04-09	2	herd	untreated	P2H2		2.86907e+08	<DL		0	<DL		0	<DL		0	<DL		0	<DL		0	<DL		0	32190.3	0.000112198	112.198	1.41107e+06	0.00491823	4918.23
36	Week2	P3H1_09.04.24	2024-04-09	3	herd	untreated	P3H1		4.12281e+08	80888.7	0.000196198	196.198	288.326	6.99344e-07	0.699344	1.47253e+07	0.0357166	35716.6	237592	0.000576286	576.286	157495	0.000382009	382.009	1032.65	2.50473e-06	2.50473	3.16064e+06	0.00766623	7666.23	7.76622e+06	0.0188372	18837.2
37	Week2	P3H2_09.04.24	2024-04-09	3	herd	untreated	P3H2		6.38697e+08	951251	0.00148936	1489.36	13777.6	2.15714e-05	21.5714	3.1709e+07	0.0496464	49646.4	2.14104e+06	0.00335219	3352.19	3.59739e+06	0.00563239	5632.39	2383.04	3.73109e-06	3.73109	6.27748e+06	0.00982857	9828.57	7.16147e+06	0.0112126	11212.6
38	Week3	1065_16.04.24	2024-04-16	1	piglet	untreated	P1065	M2	4.93385e+08	776.531	1.57389e-06	1.57389	<DL		0	42549.7	8.62403e-05	86.2403	1264.75	2.56341e-06	2.56341	586.974	1.18969e-06	1.18969	246.891	5.00403e-07	0.500403	9.19724	1.86411e-08	0.0186411	7.9678e+06	0.0161493	16149.3
39	Week3	1022_16.04.24	2024-04-16	1	piglet	untreated	P1022	M2	2.29796e+08	66.0052	2.87234e-07	0.287234	<DL		0	234881	0.00102213	1022.13	6278.56	2.73224e-05	27.3224	<DL		0	<DL		0	22336.1	9.72e-05	97.2	2.91764e+06	0.0126966	12696.6
40	Week3	1023_16.04.24	2024-04-16	1	piglet	untreated	P1023	M2	2.64941e+08	15.9836	6.03289e-08	0.0603289	<DL		0	127378	0.000480779	480.779	1228.61	4.6373e-06	4.6373	<DL		0	<DL		0	6627.85	2.50163e-05	25.0163	6.58855e+06	0.024868	24868
41	Week3	1049_16.04.24	2024-04-16	1	piglet	treated	P1049	M2	1.79443e+08	80.8887	4.50775e-07	0.450775	<DL		0	313476	0.00174694	1746.94	2132	1.18812e-05	11.8812	68.5771	3.82166e-07	0.382166	<DL		0	50.3658	2.80678e-07	0.280678	4.02103e+06	0.0224084	22408.4
42	Week3	1059_16.04.24	2024-04-16	1	piglet	untreated	P1059	M1	1.57478e+08	50.2157	3.18875e-07	0.318875	<DL		0	34599.8	0.000219713	219.713	78143.3	0.000496218	496.218	28.7675	1.82677e-07	0.182677	343.501	2.18127e-06	2.18127	378.109	2.40103e-06	2.40103	1.59144e+06	0.0101058	10105.8
43	Week3	1030_16.04.24	2024-04-16	2	piglet	treated	P1030	M4	3.08873e+08	331.967	1.07477e-06	1.07477	<DL		0	187905	0.000608358	608.358	432.724	1.40098e-06	1.40098	231.884	7.50742e-07	0.750742	<DL		0	37.0809	1.20053e-07	0.120053	1.549e+06	0.00501501	5015.01
44	Week3	1068_16.04.24	2024-04-16	2	piglet	untreated	P1068	M3	2.32837e+08	10159.6	4.3634e-05	43.634	<DL		0	652248	0.0028013	2801.3	1553.83	6.67347e-06	6.67347	356.252	1.53005e-06	1.53005	<DL		0	16496.6	7.08505e-05	70.8505	2.24923e+06	0.00966011	9660.11
45	Week3	1034_16.04.24	2024-04-16	2	piglet	untreated	P1034	M5	9.19183e+08	601.165	6.54021e-07	0.654021	<DL		0	596238	0.00064866	648.66	803.114	8.73726e-07	0.873726	481.783	5.24143e-07	0.524143	<DL		0	2897.86	3.15265e-06	3.15265	3.43751e+06	0.00373974	3739.74
46	Week3	1054_16.04.24	2024-04-16	2	piglet	untreated	P1054	M4	1.0476e+08	324.202	3.09472e-06	3.09472	<DL		0	48783.1	0.000465666	465.666	1210.54	1.15554e-05	11.5554	183.647	1.75303e-06	1.75303	287.682	2.74611e-06	2.74611	7182.6	6.85626e-05	68.5626	2.58874e+06	0.0247112	24711.2
47	Week3	1031_16.04.24	2024-04-16	2	piglet	untreated	P1031	M3	1.52747e+08	88006.9	0.000576163	576.163	<DL		0	438144	0.00286844	2868.44	599851	0.0039271	3927.1	157495	0.00103109	1031.09	<DL		0	824.832	5.4e-06	5.4	812694	0.00532054	5320.54
48	Week3	1070_16.04.24	2024-04-16	3	piglet	untreated	P1070	M1	3.75108e+08	24.2666	6.46924e-08	0.0646924	<DL		0	240302	0.000640621	640.621	24572.2	6.55071e-05	65.5071	100.541	2.68032e-07	0.268032	1191.52	3.17647e-06	3.17647	277377	0.000739459	739.459	3.69214e+06	0.00984287	9842.87
49	Week3	1002_16.04.24	2024-04-16	3	piglet	untreated	P1002	M1	1.69643e+08	44.1329	2.60151e-07	0.260151	<DL		0	13370.2	7.88135e-05	78.8135	14905.9	8.78664e-05	87.8664	1203.01	7.09138e-06	7.09138	<DL		0	66205.5	0.000390263	390.263	2.13253e+06	0.0125706	12570.6
50	Week3	1001_16.04.24	2024-04-16	3	piglet	untreated	P1001	M1	2.9299e+08	<DL		0	<DL		0	237592	0.000810922	810.922	2231.37	7.61588e-06	7.61588	32.3126	1.10286e-07	0.110286	<DL		0	12044	4.11073e-05	41.1073	8.15877e+06	0.0278466	27846.6
51	Week3	1029_16.04.24	2024-04-16	3	piglet	untreated	P1029	M1	2.61562e+08	2911.99	1.11331e-05	11.1331	<DL		0	435434	0.00166475	1664.75	68928.7	0.000263528	263.528	10925.8	4.17716e-05	41.7716	<DL		0	127009	0.000485581	485.581	5.71857e+06	0.0218632	21863.2
52	Week3	1032_16.04.24	2024-04-16	3	piglet	untreated	P1032	M1	2.51424e+08	1669.54	6.64036e-06	6.64036	<DL		0	377617	0.00150192	1501.92	60165.8	0.000239301	239.301	18539.1	7.37364e-05	73.7364	45835.9	0.000182306	182.306	148908	0.000592258	592.258	4.37115e+06	0.0173856	17385.6
53	Week3	P1H1_16.04.24	2024-04-16	1	herd	untreated	P1H1		2.47368e+08	802416	0.00324381	3243.81	<DL		0	2.62887e+06	0.0106273	10627.3	975662	0.00394416	3944.16	1.75511e+06	0.00709512	7095.12	497.003	2.00916e-06	2.00916	432124	0.00174689	1746.89	1.85668e+06	0.00750572	7505.72
54	Week3	P1H2_16.04.24	2024-04-16	1	herd	untreated	P1H2		2.53451e+08	480155	0.00189447	1894.47	<DL		0	1.63514e+06	0.00645149	6451.49	80221.1	0.000316515	316.515	616032	0.00243057	2430.57	3306.2	1.30447e-05	13.0447	26569.8	0.000104832	104.832	2.6524e+06	0.0104651	10465.1
55	Week3	P2H1_16.04.24	2024-04-16	2	herd	untreated	P2H1		1.20981e+08	2737.27	2.26257e-05	22.6257	<DL		0	456212	0.00377095	3770.95	7254.22	5.99618e-05	59.9618	1022.85	8.45461e-06	8.45461	<DL		0	39051.8	0.000322793	322.793	981387	0.00811193	8111.93
56	Week3	P2H2_16.04.24	2024-04-16	2	herd	untreated	P2H2		4.46074e+08	4562.12	1.02273e-05	10.2273	<DL		0	767882	0.00172142	1721.42	4733.77	1.06121e-05	10.6121	1080.96	2.42328e-06	2.42328	<DL		0	46351.2	0.000103909	103.909	5.62308e+06	0.0126057	12605.7
57	Week3	P3H1_16.04.24	2024-04-16	3	herd	untreated	P3H1		1.26726e+08	1656.6	1.30723e-05	13.0723	<DL		0	229461	0.00181069	1810.69	33606.1	0.000265188	265.188	4195.99	3.31108e-05	33.1108	491.636	3.87953e-06	3.87953	35402.1	0.00027936	279.36	4.60456e+06	0.0363349	36334.9
58	Week3	P3H2_16.04.24	2024-04-16	3	herd	untreated	P3H2		4.19039e+08	1676.01	3.99966e-06	3.99966	<DL		0	587204	0.00140131	1401.31	49234.8	0.000117494	117.494	4201.8	1.00272e-05	10.0272	530.28	1.26546e-06	1.26546	138688	0.000330968	330.968	7.64951e+06	0.0182549	18254.9
59	Week4	P1_1065_23.04.24	2024-04-23	1	piglet	untreated	P1065	M2	2.11547e+08	<DL		0	<DL		0	26469.3	0.000125123	125.123	2276.54	1.07614e-05	10.7614	5.53847	2.61808e-08	0.0261808	113.785	5.37869e-07	0.537869	93432.2	0.000441661	441.661	2.29167e+06	0.0108329	10832.9
60	Week4	P1_1022_23.04.24	2024-04-23	1	piglet	untreated	P1022	M2	3.6159e+08	<DL		0	<DL		0	273727	0.000757009	757.009	306.249	8.46951e-07	0.846951	6.1022	1.6876e-08	0.016876	<DL		0	641.617	1.77443e-06	1.77443	4.34993e+06	0.01203	12030
61	Week4	P1_1023_23.04.24	2024-04-23	1	piglet	untreated	P1023	M2	2.38244e+08	142.364	5.97555e-07	0.597555	<DL		0	154480	0.00064841	648.41	478.797	2.00969e-06	2.00969	5.92785	2.48814e-08	0.0248814	<DL		0	2277.41	9.55915e-06	9.55915	5.35784e+06	0.0224889	22488.9
62	Week4	P2_1049_23.04.24	2024-04-23	4	piglet	treated	P1049	M2	6.62352e+08	<DL		0	<DL		0	170741	0.000257779	257.779	1382.19	2.08679e-06	2.08679	<DL		0	<DL		0	30730.4	4.63959e-05	46.3959	1.28376e+06	0.00193818	1938.18
63	Week4	P1_1059_23.04.24	2024-04-23	1	piglet	untreated	P1059	M1	1.56802e+08	128.775	8.21258e-07	0.821258	<DL		0	9846.95	6.27987e-05	62.7987	<DL		0	<DL		0	<DL		0	11.3871	7.26207e-08	0.0726207	2.07948e+06	0.0132618	13261.8
64	Week4	P2_1034_23.04.24	2024-04-23	2	piglet	untreated	P1034	M5	4.73109e+08	355.91	7.5228e-07	0.75228	<DL		0	547455	0.00115714	1157.14	266.5	5.63296e-07	0.563296	180.16	3.80801e-07	0.380801	<DL		0	218.252	4.61314e-07	0.461314	3.40568e+06	0.0071985	7198.5
65	Week4	P2_1031_23.04.24	2024-04-23	2	piglet	untreated	P1031	M3	6.2518e+07	<DL		0	<DL		0	28727.8	0.000459513	459.513	71.9099	1.15023e-06	1.15023	5.92785	9.48184e-08	0.0948184	<DL		0	108.761	1.73968e-06	1.73968	752220	0.0120321	12032.1
66	Week4	P3_1070_23.04.24	2024-04-23	3	piglet	untreated	P1070	M1	1.42271e+08	107.42	7.55041e-07	0.755041	<DL		0	4.797	3.37175e-08	0.0337175	383.941	2.69867e-06	2.69867	94.1482	6.61755e-07	0.661755	<DL		0	228.471	1.60589e-06	1.60589	949558	0.00667431	6674.31
67	Week4	P3_1002_23.04.24	2024-04-23	3	piglet	untreated	P1002	M1	2.49058e+08	<DL		0	<DL		0	5.37517	2.1582e-08	0.021582	23.0365	9.24943e-08	0.0924943	<DL		0	<DL		0	12263	4.92374e-05	49.2374	4.26505e+06	0.0171247	17124.7
68	Week4	P3_1001_23.04.24	2024-04-23	3	piglet	untreated	P1001	M1	1.53085e+08	<DL		0	<DL		0	33154.4	0.000216576	216.576	3026.36	1.97692e-05	19.7692	7.32264	4.7834e-08	0.047834	<DL		0	16131.7	0.000105377	105.377	1.9946e+06	0.0130294	13029.4
69	Week4	P3_1032_23.04.24	2024-04-23	3	piglet	untreated	P1032	M1	2.52775e+08	<DL		0	1669.74	6.60561e-06	6.60561	10298.6	4.07423e-05	40.7423	4291.1	1.6976e-05	16.976	<DL		0	<DL		0	71826	0.00028415	284.15	2.14314e+06	0.00847842	8478.42
70	Week4	P2_1030_23.04.24	2024-04-23	4	piglet	treated	P1030	M4	3.21038e+08	19.1544	5.96641e-08	0.0596641	<DL		0	77962.6	0.000242845	242.845	3631.63	1.13121e-05	11.3121	4.92244	1.53329e-08	0.0153329	<DL		0	24963.9	7.776e-05	77.76	764951	0.00238274	2382.74
71	Week4	P1H1_23.04.24	2024-04-23	1	herd	untreated	P1H1		4.84937e+07	1.8572e+08	3.82979	3.82979e+06	<DL		0	54564.8	0.00112519	1125.19	1680.31	3.465e-05	34.65	6625.25	0.000136621	136.621	<DL		0	12044	0.000248362	248.362	1.12462e+06	0.023191	23191
72	Week4	P1H2_23.04.24	2024-04-23	1	herd	untreated	P1H2		1.09491e+08	1481.88	1.35343e-05	13.5343	<DL		0	16170.7	0.00014769	147.69	472.473	4.31518e-06	4.31518	1185.57	1.0828e-05	10.828	<DL		0	1233.6	1.12667e-05	11.2667	1.26254e+06	0.011531	11531
73	Week4	P2H1_23.04.24	2024-04-23	2	herd	untreated	P2H1		1.94651e+08	627.696	3.22473e-06	3.22473	<DL		0	216814	0.00111386	1113.86	1237.64	6.35829e-06	6.35829	524.789	2.69606e-06	2.69606	<DL		0	424.825	2.1825e-06	2.1825	1.55961e+06	0.00801235	8012.35
74	Week4	P2H2_23.04.24	2024-04-23	2	herd	untreated	P2H2		2.82852e+08	1087.14	3.84351e-06	3.84351	<DL		0	188809	0.000667518	667.518	559.199	1.977e-06	1.977	203.988	7.21183e-07	0.721183	<DL		0	164.966	5.83226e-07	0.583226	2.49325e+06	0.0088147	8814.7
75	Week4	P3H1_23.04.24	2024-04-23	3	herd	untreated	P3H1		2.25065e+08	14365.8	6.38298e-05	63.8298	3293.85	1.46351e-05	14.6351	206876	0.000919187	919.187	39026.5	0.000173401	173.401	25106.2	0.000111551	111.551	<DL		0	111681	0.000496216	496.216	2.29167e+06	0.0101823	10182.3
76	Week4	P3H2_23.04.24	2024-04-23	3	herd	untreated	P3H2		8.71872e+07	45.3624	5.20287e-07	0.520287	<DL		0	2683.07	3.07737e-05	30.7737	903.39	1.03615e-05	10.3615	49.8637	5.71915e-07	0.571915	<DL		0	861.328	9.87907e-06	9.87907	1.13523e+06	0.0130206	13020.6
77	Week4	P4H1_23.04.24	2024-04-23	4	herd	treated	P4H1		4.29177e+08	12359.8	2.87988e-05	28.7988	<DL		0	246626	0.000574647	574.647	15086.6	3.51524e-05	35.1524	23304.6	5.43006e-05	54.3006	<DL		0	1343.09	3.12945e-06	3.12945	2.20679e+06	0.00514192	5141.92
78	Week5	P1_1065_30.04.24	2024-04-30	1	piglet	untreated	P1065	M2	1.38215e+08	32.4849	2.35031e-07	0.235031	<DL		0	33967.5	0.000245758	245.758	106.6	7.71261e-07	0.771261	<DL		0	<DL		0	38.8328	2.80958e-07	0.280958	2.11131e+06	0.0152755	15275.5
79	Week5	P1_1022_30.04.24	2024-04-30	1	piglet	untreated	P1022	M2	1.02056e+08	255.608	2.50458e-06	2.50458	<DL		0	96662.8	0.000947151	947.151	497.768	4.87739e-06	4.87739	219.679	2.15253e-06	2.15253	<DL		0	9.12424	8.9404e-08	0.089404	785109	0.0076929	7692.9
80	Week5	P1_1023_30.04.24	2024-04-30	1	piglet	untreated	P1023	M2	1.68292e+08	24.849	1.47654e-07	0.147654	<DL		0	64502.1	0.000383276	383.276	605.272	3.59656e-06	3.59656	<DL		0	<DL		0	202.923	1.20578e-06	1.20578	1.82485e+06	0.0108434	10843.4
81	Week5	P1_1059_30.04.24	2024-04-30	1	piglet	untreated	P1059	M1	2.28106e+08	147.541	6.46809e-07	0.646809	<DL		0	251143	0.00110099	1100.99	12.1958	5.34653e-08	0.0534653	53.525	2.3465e-07	0.23465	<DL		0	44.7453	1.9616e-07	0.19616	1.37925e+06	0.00604651	6046.51
82	Week5	P2_1034_30.04.24	2024-04-30	2	piglet	untreated	P1034	M5	5.7111e+08	731.234	1.28037e-06	1.28037	<DL		0	229461	0.000401781	401.781	2511.43	4.39745e-06	4.39745	662.525	1.16006e-06	1.16006	<DL		0	166.426	2.91408e-07	0.291408	1.42168e+06	0.00248934	2489.34
83	Week5	P2_1031_30.04.24	2024-04-30	2	piglet	untreated	P1031	M3	8.44837e+08	54.5513	6.45702e-08	0.0645702	93.9797	1.1124e-07	0.11124	975662	0.00115485	1154.85	2692.1	3.18653e-06	3.18653	<DL		0	<DL		0	237.96	2.81664e-07	0.281664	2.96007e+06	0.00350372	3503.72
84	Week5	P2_1068_30.04.24	2024-04-30	2	piglet	untreated	P1068	M3	1.13208e+09	55.5867	4.91013e-08	0.0491013	<DL		0	4.22787e+06	0.00373459	3734.59	665799	0.000588119	588.119	148196	0.000130906	130.906	<DL		0	3.35042e+06	0.00295952	2959.52	7.62829e+06	0.00673829	6738.29
85	Week5	P2_1054_30.04.24	2024-04-30	2	piglet	untreated	P1054	M4	3.0921e+08	43.8093	1.41681e-07	0.141681	<DL		0	251143	0.000812206	812.206	1942.29	6.28145e-06	6.28145	<DL		0	<DL		0	635.777	2.05613e-06	2.05613	1.49595e+06	0.00483797	4837.97
86	Week5	P3_1029_30.04.24	2024-04-16	3	piglet	untreated	P1029	M1	1.59505e+08	1248.92	7.82997e-06	7.82997	3366.85	2.11081e-05	21.1081	146349	0.00091752	917.52	19422.9	0.00012177	121.77	912.424	5.72034e-06	5.72034	<DL		0	61241.9	0.000383949	383.949	1.16705e+06	0.00731671	7316.71
87	Week5	P3_1070_30.04.24	2024-04-30	3	piglet	untreated	P1070	M1	4.83247e+08	724.763	1.49978e-06	1.49978	93.0673	1.92587e-07	0.192587	440854	0.000912276	912.276	5682.33	1.17586e-05	11.7586	438.777	9.07977e-07	0.907977	<DL		0	15766.7	3.26266e-05	32.6266	691745	0.00143145	1431.45
88	Week5	P3_1002_30.04.24	2024-04-30	3	piglet	untreated	P1002	M1	2.37568e+08	41.6091	1.75146e-07	0.175146	293.801	1.2367e-06	1.2367	66399.2	0.000279495	279.495	5185.46	2.18272e-05	21.8272	<DL		0	<DL		0	1240.9	5.22333e-06	5.22333	531540	0.00223742	2237.42
89	Week5	P3_1001_30.04.24	2024-04-30	3	piglet	untreated	P1001	M1	1.89581e+08	99.0077	5.22244e-07	0.522244	873.19	4.60588e-06	4.60588	604368	0.00318791	3187.91	6983.21	3.68349e-05	36.8349	<DL		0	<DL		0	21533.2	0.000113583	113.583	356482	0.00188036	1880.36
90	Week5	P3_1032_30.04.24	2024-04-30	3	piglet	untreated	P1032	M1	2.6832e+08	46.7213	1.74125e-07	0.174125	521.907	1.94509e-06	1.94509	491444	0.00183156	1831.56	11382.7	4.24221e-05	42.4221	<DL		0	<DL		0	8905.26	3.31889e-05	33.1889	1.24132e+06	0.00462627	4626.27
91	Week5	P2_1030_30.04.24	2024-04-30	4	piglet	treated	P1030	M4	2.42637e+08	139.776	5.76068e-07	0.576068	<DL		0	30895.9	0.000127334	127.334	19242.2	7.93044e-05	79.3044	<DL		0	<DL		0	41.3146	1.70273e-07	0.170273	1.69753e+06	0.00699618	6996.18
92	Week5	P2_1049_30.04.24	2024-04-30	4	piglet	treated	P1049	M2	1.29429e+09	119.715	9.24949e-08	0.0924949	<DL		0	302636	0.000233824	233.824	6992.24	5.40237e-06	5.40237	<DL		0	<DL		0	26.5698	2.05285e-08	0.0205285	3.72396e+06	0.00287722	2877.22
93	Week5	P1H1_30.04.24	2024-04-30	1	herd	untreated	P1H1		8.14423e+08	176014	0.000216121	216.121	71.3516	8.761e-08	0.08761	2.14104e+06	0.0026289	2628.9	2303.65	2.82856e-06	2.82856	482364	0.000592277	592.277	<DL		0	33504.2	4.11386e-05	41.1386	6.34453e+06	0.00779022	7790.22
94	Week5	P1H2_30.04.24	2024-04-30	1	herd	untreated	P1H2		7.33319e+08	854.184	1.16482e-06	1.16482	1824.85	2.48848e-06	2.48848	203263	0.000277182	277.182	7651.72	1.04344e-05	10.4344	2034.07	2.77378e-06	2.77378	<DL		0	25036.9	3.41419e-05	34.1419	3.02373e+06	0.00412335	4123.35
95	Week5	P2H1_30.04.24	2024-04-30	2	herd	untreated	P2H1		7.46836e+08	821.829	1.10041e-06	1.10041	43.9788	5.88869e-08	0.0588869	599851	0.00080319	803.19	19603.6	2.62488e-05	26.2488	3045.29	4.07759e-06	4.07759	<DL		0	103651	0.000138787	138.787	2.34472e+06	0.00313953	3139.53
96	Week5	P2H2_30.04.24	2024-04-30	2	herd	untreated	P2H2		5.03523e+08	847.713	1.68356e-06	1.68356	16.0587	3.18926e-08	0.0318926	411946	0.000818127	818.127	93952.6	0.00018659	186.59	18771.5	3.72804e-05	37.2804	<DL		0	237230	0.000471141	471.141	2.12192e+06	0.00421414	4214.14
97	Week5	P3H1_30.04.24	2024-04-30	3	herd	untreated	P3H1		7.97526e+08	1119.5	1.40371e-06	1.40371	1277.39	1.60169e-06	1.60169	921458	0.0011554	1155.4	8040.17	1.00814e-05	10.0814	521.883	6.54378e-07	0.654378	<DL		0	100732	0.000126305	126.305	4.46663e+06	0.00560061	5600.61
98	Week5	P3H2_30.04.24	2024-04-30	3	herd	untreated	P3H2		5.1704e+08	711.82	1.37672e-06	1.37672	645.996	1.24941e-06	1.24941	1.05697e+06	0.00204426	2044.26	4706.66	9.10309e-06	9.10309	256.874	4.96815e-07	0.496815	<DL		0	20292.3	3.92471e-05	39.2471	3.43751e+06	0.00664843	6648.43
99	Week5	P4H1_30.04.24	2024-04-30	4	herd	treated	P4H1		4.76488e+08	7894.73	1.65686e-05	16.5686	<DL		0	260176	0.000546029	546.029	48060.4	0.000100864	100.864	10460.9	2.19542e-05	21.9542	2264.96	4.75344e-06	4.75344	49.6359	1.0417e-07	0.10417	1.90973e+06	0.00400792	4007.92
100	Week6	Pen1_1065_07.05.24	2024-05-07	1	piglet	untreated	P1065	M2	4.6635e+08	2517.26	5.39778e-06	5.39778	<DL		0	88803.3	0.000190422	190.422	79.5887	1.70663e-07	0.170663	<DL		0	<DL		0	55.0374	1.18017e-07	0.118017	3.20409e+06	0.00687058	6870.58
101	Week6	Pen1_1022_07.05.24	2024-05-07	1	piglet	untreated	P1022	M2	2.58858e+08	2452.54	9.47447e-06	9.47447	146.9	5.67493e-07	0.567493	100276	0.000387379	387.379	17074.1	6.59592e-05	65.9592	2812.82	1.08663e-05	10.8663	<DL		0	78.8335	3.04543e-07	0.304543	1.38986e+06	0.00536918	5369.18
102	Week6	Pen1_1023_07.05.24	2024-05-07	1	piglet	untreated	P1023	M2	1.46664e+09	990.077	6.75066e-07	0.675066	4480	3.05461e-06	3.05461	129185	8.80823e-05	88.0823	32883.4	2.2421e-05	22.421	743.887	5.07206e-07	0.507206	<DL		0	229931	0.000156774	156.774	7.4161e+06	0.00505653	5056.53
103	Week6	Pen1_1059_07.05.24	2024-05-07	1	piglet	untreated	P1059	M1	3.34218e+08	147.541	4.41452e-07	0.441452	<DL		0	850994	0.00254623	2546.23	1327.98	3.97341e-06	3.97341	<DL		0	1180.78	3.53298e-06	3.53298	64.2347	1.92194e-07	0.192194	1.549e+06	0.0046347	4634.7
104	Week6	Pen2_1054_07.05.24	2024-05-07	2	piglet	untreated	P1054	M4	2.23713e+08	132.657	5.92981e-07	0.592981	<DL		0	209587	0.000936855	936.855	200.553	8.96473e-07	0.896473	<DL		0	<DL		0	61.9719	2.77015e-07	0.277015	2.30228e+06	0.0102912	10291.2
105	Week6	Pen2_1034_07.05.24	2024-05-07	2	piglet	untreated	P1034	M5	1.13884e+09	1604.83	1.40918e-06	1.40918	<DL		0	3.38771e+06	0.0029747	2974.7	3432.88	3.01437e-06	3.01437	1388.98	1.21964e-06	1.21964	<DL		0	231.391	2.03181e-07	0.203181	3.72396e+06	0.00326996	3269.96
106	Week6	Pen2_1031_07.05.24	2024-05-07	2	piglet	untreated	P1031	M3	2.6832e+08	3805	1.41808e-05	14.1808	296.538	1.10516e-06	1.10516	1.70741e+06	0.00636332	6363.32	15628.7	5.82463e-05	58.2463	604.408	2.25256e-06	2.25256	<DL		0	1335.79	4.97834e-06	4.97834	1.14584e+06	0.0042704	4270.4
107	Week6	Pen2_1068_07.05.24	2024-05-07	2	piglet	untreated	P1068	M3	2.85555e+08	1540.12	5.39343e-06	5.39343	#VALUE!		0	140929	0.000493526	493.526	757.041	2.65112e-06	2.65112	<DL		0	<DL		0	131.389	4.60118e-07	0.460118	1.15644e+06	0.00404981	4049.81
108	Week6	Pen3_1070_07.05.24	2024-05-07	3	piglet	treated	P1070	M1	8.3132e+08	1274.81	1.53347e-06	1.53347	150.55	1.81098e-07	0.181098	1.64417e+06	0.00197778	1977.78	39929.9	4.80319e-05	48.0319	894.989	1.07659e-06	1.07659	<DL		0	11022.1	1.32585e-05	13.2585	4.62578e+06	0.00556438	5564.38
109	Week6	Pen3_1002_07.05.24	2024-05-07	3	piglet	treated	P1002	M1	2.6832e+09	2264.88	8.44097e-07	0.844097	11.2228	4.18262e-09	0.00418262	785046	0.000292578	292.578	12737.8	4.74724e-06	4.74724	1429.66	5.32818e-07	0.532818	<DL		0	15912.7	5.93048e-06	5.93048	6.5355e+06	0.00243571	2435.71
110	Week6	Pen3_1001_07.05.24	2024-05-07	3	piglet	treated	P1001	M1	3.34556e+08	679.465	2.03095e-06	2.03095	<DL		0	309863	0.000926193	926.193	2303.65	6.88569e-06	6.88569	307.435	9.18935e-07	0.918935	2264.96	6.77005e-06	6.77005	311.684	9.31636e-07	0.931636	1.49595e+06	0.00447146	4471.46
111	Week6	Pen3_1032_07.05.24	2024-05-07	3	piglet	untreated	P1032	M1	5.10282e+08	1572.48	3.08158e-06	3.08158	628.66	1.23199e-06	1.23199	1.31895e+06	0.00258475	2584.75	17074.1	3.34601e-05	33.4601	767.134	1.50335e-06	1.50335	<DL		0	9489.21	1.8596e-05	18.596	7.70256e+06	0.0150947	15094.7
112	Week6	Pen4_1030_07.05.24	2024-05-07	4	piglet	treated	P1030	M4	6.31938e+08	67.2994	1.06497e-07	0.106497	<DL		0	21862	3.45952e-05	34.5952	4164.63	6.59025e-06	6.59025	<DL		0	<DL		0	38.2488	6.05262e-08	0.0605262	1.94155e+06	0.00307238	3072.38
113	Week6	Pen4_1049_07.05.24	2024-05-07	4	piglet	treated	P1049	M2	4.05522e+08	2277.83	5.61702e-06	5.61702	521.907	1.287e-06	1.287	107503	0.000265099	265.099	2601.76	6.41584e-06	6.41584	46.5511	1.14793e-07	0.114793	<DL		0	11095.1	2.736e-05	27.36	2.7691e+06	0.00682849	6828.49
114	Week6	P1H1_07.05.24	2024-05-07	1	herd	untreated	P1H1		5.06902e+08	4782.14	9.43404e-06	9.43404	2810.27	5.544e-06	5.544	78504.6	0.000154871	154.871	38213.4	7.53861e-05	75.3861	4823.64	9.51592e-06	9.51592	<DL		0	34380.1	6.7824e-05	67.824	3.72396e+06	0.00734651	7346.51
115	Week6	P1H2_07.05.24	2024-05-07	1	herd	untreated	P1H2		1.27739e+09	5875.75	4.5998e-06	4.5998	2472.67	1.93571e-06	1.93571	200553	0.000157001	157.001	20416.6	1.5983e-05	15.983	5114.23	4.00364e-06	4.00364	<DL		0	69855.2	5.46857e-05	54.6857	5.87771e+06	0.00460133	4601.33
116	Week6	P2H1_07.05.24	2024-05-07	2	herd	untreated	P2H1		5.74489e+08	4833.91	8.41427e-06	8.41427	648.734	1.12924e-06	1.12924	2.74631e+06	0.00478043	4780.43	13279.8	2.31159e-05	23.1159	1522.64	2.65043e-06	2.65043	<DL		0	24234	4.21835e-05	42.1835	3.47994e+06	0.00605746	6057.46
117	Week6	P2H2_07.05.24	2024-05-07	2	herd	untreated	P2H2		1.87554e+08	7506.47	4.0023e-05	40.023	479.935	2.55892e-06	2.55892	966628	0.00515387	5153.87	14363.9	7.65855e-05	76.5855	1987.57	1.05973e-05	10.5973	<DL		0	2700.78	1.44e-05	14.4	552759	0.0029472	2947.2
118	Week6	P3H1_07.05.24	2024-05-07	3	herd	untreated	P3H1		1.64236e+08	162424	0.000988968	988.968	1113.16	6.77778e-06	6.77778	746200	0.00454345	4543.45	21229.7	0.000129263	129.263	335912	0.00204529	2045.29	1857.05	1.13072e-05	11.3072	46424.1	0.000282667	282.667	1.31559e+06	0.00801034	8010.34
119	Week6	P3H2_07.05.24	2024-05-07	3	herd	untreated	P3H2		3.13266e+08	2556.08	8.15947e-06	8.15947	144.163	4.60194e-07	0.460194	108407	0.000346054	346.054	8211.82	2.62136e-05	26.2136	802.003	2.56014e-06	2.56014	1094.91	3.49515e-06	3.49515	788.335	2.5165e-06	2.5165	2.41899e+06	0.00772183	7721.83
120	Week6	P4H1_07.05.24	2024-05-07	4	herd	treated	P4H1		2.95017e+08	52545.3	0.000178109	178.109	502.746	1.70412e-06	1.70412	451695	0.00153108	1531.08	8112.45	2.74982e-05	27.4982	78456.9	0.00026594	265.94	<DL		0	15766.7	5.34433e-05	53.4433	2.24923e+06	0.00762407	7624.07
121	Week7	P1_1065_14.05.24	2024-05-14	1	piglet	untreated	P1065	M2	2.7981e+08	1358.93	4.85661e-06	4.85661	96.717	3.45652e-07	0.345652	39749.2	0.000142058	142.058	442.661	1.58201e-06	1.58201	656.713	2.347e-06	2.347	<DL		0	36351	0.000129913	129.913	2.50386e+06	0.00894843	8948.43
122	Week7	P1_1022_14.05.24	2024-05-14	1	piglet	untreated	P1022	M2	3.31514e+08	594.694	1.79387e-06	1.79387	12.6827	3.82569e-08	0.0382569	652248	0.00196748	1967.48	3234.14	9.75565e-06	9.75565	129.018	3.89178e-07	0.389178	<DL		0	292.706	8.82936e-07	0.882936	2.9919e+06	0.00902496	9024.96
123	Week7	P1_1023_14.05.24	2024-05-14	1	piglet	untreated	P1023	M2	4.49453e+08	3229.08	7.18445e-06	7.18445	5282.94	1.17541e-05	11.7541	71548.5	0.00015919	159.19	20326.3	4.52244e-05	45.2244	3957.71	8.80561e-06	8.80561	<DL		0	244530	0.00054406	544.06	2.53569e+06	0.00564172	5641.72
124	Week7	P1_1059_14.05.24	2024-05-14	1	piglet	untreated	P1059	M1	2.35879e+08	175.367	7.43462e-07	0.743462	143.251	6.07307e-07	0.607307	164417	0.000697041	697.041	602.561	2.55454e-06	2.55454	63.3467	2.68556e-07	0.268556	1049.82	4.4507e-06	4.4507	8175.32	3.4659e-05	34.659	1.25193e+06	0.00530752	5307.52
125	Week7	P2_1034_14.05.24	2024-05-14	2	piglet	untreated	P1034	M5	5.2042e+08	55.2631	1.0619e-07	0.10619	<DL		0	1.24668e+06	0.00239553	2395.53	20.6876	3.97518e-08	0.0397518	<DL		0	<DL		0	220.442	4.23584e-07	0.423584	3.73457e+06	0.00717608	7176.08
126	Week7	P2_1031_14.05.24	2024-05-14	2	piglet	untreated	P1031	M3	3.75108e+08	1119.5	2.98447e-06	2.98447	<DL		0	1.5719e+06	0.00419053	4190.53	26559.7	7.08055e-05	70.8055	912.424	2.43243e-06	2.43243	<DL		0	8978.25	2.39351e-05	23.9351	1.53839e+06	0.00410119	4101.19
127	Week7	P2_1068_14.05.24	2024-05-14	2	piglet	untreated	P1068	M3	2.67307e+08	69.8878	2.61452e-07	0.261452	58.9426	2.20506e-07	0.220506	320704	0.00119976	1199.76	780.529	2.91998e-06	2.91998	<DL		0	<DL		0	412.416	1.54286e-06	1.54286	1.09279e+06	0.00408814	4088.14
128	Week7	P2_1054_14.05.24	2024-05-14	2	piglet	untreated	P1054	M4	1.45312e+08	581.104	3.99901e-06	3.99901	<DL		0	92145.8	0.000634124	634.124	1472.53	1.01335e-05	10.1335	424.248	2.91957e-06	2.91957	<DL		0	67.5924	4.65153e-07	0.465153	796780	0.00548323	5483.23
129	Week7	P3_1029_14.05.24	2024-05-14	3	piglet	untreated	P1029	M1	5.77869e+08	66.0052	1.14222e-07	0.114222	<DL		0	703741	0.00121782	1217.82	2881.82	4.98697e-06	4.98697	<DL		0	<DL		0	46424.1	8.03368e-05	80.3368	1.35803e+06	0.00235006	2350.06
130	Week7	P3_1070_14.05.24	2024-05-14	5	piglet	treated	P1070	M1	5.74489e+08	1701.9	2.96245e-06	2.96245	<DL		0	313476	0.000545661	545.661	15809.3	2.75189e-05	27.5189	1115.83	1.9423e-06	1.9423	1363.27	2.37301e-06	2.37301	81753.2	0.000142306	142.306	3.7664e+06	0.00655609	6556.09
131	Week7	P3_1002_14.05.24	2024-05-14	5	piglet	treated	P1002	M1	2.8961e+08	4775.67	1.649e-05	16.49	<DL		0	1.70741e+06	0.00589554	5895.54	74800.7	0.000258281	258.281	3736.87	1.29031e-05	12.9031	<DL		0	31.5334	1.08882e-07	0.108882	1.82485e+06	0.00630105	6301.05
132	Week7	P3_1001_14.05.24	2024-05-14	5	piglet	treated	P1001	M1	4.52833e+08	983.606	2.17212e-06	2.17212	231.756	5.11791e-07	0.511791	160803	0.000355106	355.106	8049.21	1.77752e-05	17.7752	1063.53	2.34861e-06	2.34861	<DL		0	25985.8	5.73851e-05	57.3851	4.0953e+06	0.00904373	9043.73
133	Week7	P3_1032_14.05.24	2024-05-14	3	piglet	untreated	P1032	M1	5.81248e+08	3216.13	5.53315e-06	5.53315	36.2232	6.23198e-08	0.0623198	645021	0.00110972	1109.72	19061.5	3.27942e-05	32.7942	4312.22	7.4189e-06	7.4189	<DL		0	23358.1	4.0186e-05	40.186	2.92825e+06	0.00503786	5037.86
134	Week7	P4_1030_14.05.24	2024-05-14	4	piglet	treated	P1030	M4	2.24727e+08	157.248	6.99728e-07	0.699728	72.264	3.21564e-07	0.321564	739877	0.00329234	3292.34	607.982	2.70543e-06	2.70543	<DL		0	<DL		0	256.939	1.14334e-06	1.14334	797841	0.00355027	3550.27
135	Week7	P4_1049_14.05.24	2024-05-14	4	piglet	treated	P1049	M2	1.09829e+09	75.7118	6.89362e-08	0.0689362	305.662	2.78308e-07	0.278308	24843.2	2.262e-05	22.62	1228.61	1.11866e-06	1.11866	<DL		0	<DL		0	463.512	4.22031e-07	0.422031	8.12694e+06	0.00739964	7399.64
136	Week7	P1H1_14.05.24	2024-05-14	1	herd	untreated	P1H1		7.36698e+08	6069.89	8.23931e-06	8.23931	921.548	1.25092e-06	1.25092	168031	0.000228086	228.086	39207.1	5.32201e-05	53.2201	5009.62	6.80009e-06	6.80009	<DL		0	61460.9	8.34275e-05	83.4275	4.65761e+06	0.00632227	6322.27
137	Week7	P1H2_14.05.24	2024-05-14	1	herd	untreated	P1H2		6.62352e+08	8606.55	1.29939e-05	12.9939	823.007	1.24255e-06	1.24255	102083	0.000154122	154.122	59262.4	8.94726e-05	89.4726	14296.6	2.15846e-05	21.5846	<DL		0	38029.8	5.74163e-05	57.4163	2.6524e+06	0.00400451	4004.51
138	Week7	P2H1_14.05.24	2024-05-14	2	herd	untreated	P2H1		4.25798e+08	33973.2	7.97872e-05	79.7872	<DL		0	365873	0.000859264	859.264	9666.28	2.27016e-05	22.7016	27256.5	6.40127e-05	64.0127	<DL		0	33942.2	7.97143e-05	79.7143	1.62327e+06	0.00381229	3812.29
139	Week7	P2H2_14.05.24	2024-05-14	2	herd	untreated	P2H2		3.37935e+08	7700.6	2.27872e-05	22.7872	<DL		0	948560	0.00280693	2806.93	14363.9	4.2505e-05	42.505	9647.29	2.85478e-05	28.5478	<DL		0	1007.32	2.9808e-06	2.9808	1.29437e+06	0.00383023	3830.23
140	Week7	P3H1_14.05.24	2024-05-14	3	herd	untreated	P3H1		3.11914e+08	111303	0.000356838	356.838	113.141	3.6273e-07	0.36273	1.38219e+06	0.00443131	4431.31	34148.2	0.000109479	109.479	96472.9	0.000309293	309.293	2297.16	7.36473e-06	7.36473	34599.1	0.000110925	110.925	2.63118e+06	0.00843559	8435.59
141	Week7	P3H2_14.05.24	2024-05-14	3	herd	untreated	P3H2		2.58182e+08	2271.35	8.79748e-06	8.79748	246.355	9.54188e-07	0.954188	2.12297e+06	0.00822275	8222.75	13821.9	5.35353e-05	53.5353	1528.46	5.92007e-06	5.92007	1642.36	6.36126e-06	6.36126	2109.52	8.17068e-06	8.17068	3.10861e+06	0.0120404	12040.4
142	Week7	P4H1_14.05.24	2024-05-14	4	herd	treated	P4H1		2.29458e+08	374029	0.00163006	1630.06	119.528	5.20913e-07	0.520913	5.04092e+06	0.0219688	21968.8	5863	2.55516e-05	25.5516	313827	0.00136769	1367.69	<DL		0	64599.6	0.000281532	281.532	1.36864e+06	0.00596465	5964.65
143	Week7	FD11_P5H1_14.05.24	2024-05-14	5	herd	treated	P5H1		4.1566e+08	28214	6.78775e-05	67.8775	284.676	6.84878e-07	0.684878	1.40929e+06	0.00339049	3390.49	34148.2	8.21541e-05	82.1541	11216.4	2.69846e-05	26.9846	<DL		0	67811.4	0.000163141	163.141	2.60996e+06	0.00627907	6279.07
144	Week8	P2_1031_21.05.24	2024-05-21	2	piglet	untreated	P1031	M3	4.46074e+08	2543.14	5.70116e-06	5.70116	57.209	1.2825e-07	0.12825	1.26475e+06	0.00283528	2835.28	4724.73	1.05918e-05	10.5918	271.403	6.08425e-07	0.608425	<DL		0	16350.6	3.66545e-05	36.6545	1.89912e+06	0.0042574	4257.4
145	Week8	P2_1054_21.05.24	2024-05-21	2	piglet	untreated	P1054	M4	2.50072e+08	957.722	3.82979e-06	3.82979	<DL		0	126475	0.000505753	505.753	5158.36	2.06275e-05	20.6275	1516.83	6.06559e-06	6.06559	<DL		0	93.4322	3.73622e-07	0.373622	1.89912e+06	0.00759428	7594.28
146	Week8	P1_1029_21.05.24	2024-05-21	3	piglet	untreated	P1029	M1	1.38891e+09	1682.48	1.21137e-06	1.21137	110.403	7.94891e-08	0.0794891	129185	9.30115e-05	93.0115	4074.29	2.93344e-06	2.93344	51.3166	3.69473e-08	0.0369473	791.125	5.69601e-07	0.569601	131389	9.45985e-05	94.5985	1.53839e+07	0.0110762	11076.2
147	Week8	P3_1032_21.05.24	2024-05-21	3	piglet	untreated	P1032	M1	8.3132e+08	692.407	8.32901e-07	0.832901	4662.49	5.60854e-06	5.60854	848284	0.00102041	1020.41	18700.2	2.24946e-05	22.4946	169.118	2.03433e-07	0.203433	852.312	1.02525e-06	1.02525	156207	0.000187902	187.902	5.10321e+06	0.00613868	6138.68
148	Week8	P3_1070_21.05.24	2024-05-21	5	piglet	treated	P1070	M1	5.60972e+08	289.258	5.15637e-07	0.515637	930.673	1.65904e-06	1.65904	1.04793e+06	0.00186807	1868.07	13912.2	2.48002e-05	24.8002	<DL		0	1191.52	2.12403e-06	2.12403	23066.1	4.11181e-05	41.1181	3.38446e+06	0.0060332	6033.2
149	Week8	P3_1002_21.05.24	2024-05-21	5	piglet	treated	P1002	M1	2.95017e+08	202.545	6.86554e-07	0.686554	94.8921	3.21649e-07	0.321649	1.33702e+06	0.004532	4532	6965.14	2.36093e-05	23.6093	89.4989	3.03369e-07	0.303369	<DL		0	568.623	1.92742e-06	1.92742	1.27315e+06	0.00431551	4315.51
150	Week8	P3_1001_21.05.24	2024-05-21	5	piglet	treated	P1001	M1	4.29177e+08	67.9465	1.58318e-07	0.158318	132.302	3.08268e-07	0.308268	379424	0.000884073	884.073	610.692	1.42294e-06	1.42294	<DL		0	<DL		0	<DL		0	3.53299e+06	0.00823201	8232.01
151	Week8	P2H1_21.05.24	2024-05-21	2	herd	untreated	P2H1		3.81866e+08	14430.5	3.77895e-05	37.7895	277.377	7.26372e-07	0.726372	379424	0.000993604	993.604	9033.9	2.36572e-05	23.6572	4341.28	1.13686e-05	11.3686	<DL		0	38467.8	0.000100736	100.736	2.06887e+06	0.00541778	5417.78
152	Week8	P2H2_21.05.24	2024-05-21	2	herd	untreated	P2H2		4.62971e+08	46656.6	0.000100777	100.777	408.766	8.8292e-07	0.88292	957594	0.00206837	2068.37	5149.32	1.11224e-05	11.1224	16330.7	3.52736e-05	35.2736	<DL		0	21825.2	4.71416e-05	47.1416	2.13253e+06	0.00460618	4606.18
153	Week8	P3H1_21.05.24	2024-05-21	3	herd	untreated	P3H1		5.64351e+08	22390	3.96738e-05	39.6738	868.628	1.53916e-06	1.53916	414656	0.000734748	734.748	145446	0.000257722	257.722	7322.64	1.29753e-05	12.9753	1148.58	2.03522e-06	2.03522	832131	0.00147449	1474.49	2.52508e+06	0.00447431	4474.31
154	Week8	P3H2_21.05.24	2024-05-21	3	herd	untreated	P3H2		4.02143e+08	62057.8	0.000154318	154.318	464.424	1.15487e-06	1.15487	1.02083e+06	0.00253848	2538.48	165320	0.000411099	411.099	25571.1	6.35872e-05	63.5872	1427.68	3.55017e-06	3.55017	2.56939e+06	0.00638924	6389.24	2.50386e+06	0.0062263	6226.3
155	Week8	P4H1_21.05.24	2024-05-21	4	herd	treated	P4H1		5.77869e+08	8930.11	1.54535e-05	15.4535	150.55	2.60526e-07	0.260526	179775	0.0003111	311.1	1535.76	2.65763e-06	2.65763	2336.27	4.04291e-06	4.04291	<DL		0	12919.9	2.23579e-05	22.3579	1.88851e+06	0.00326805	3268.05
156	Week8	FD11_P5H1_21.05.24	2024-05-21	5	herd	treated	P5H1		4.42695e+08	2737.27	6.18321e-06	6.18321	584.864	1.32115e-06	1.32115	1.30992e+06	0.00295896	2958.96	5113.19	1.15501e-05	11.5501	976.352	2.20547e-06	2.20547	<DL		0	15255.7	3.44611e-05	34.4611	1.6657e+06	0.00376265	3762.65
												Note: DL = 'detection limit'

## Sheet: Table S5
Table S5. Information on coded weaner and sow IDs, along with their antibiotic treatment status
Coded_weaner_ID	Weaner treated with antibiotic*	Sow - ID	Sow treated with antibiotic*
Pl-1	yes	Sow -1	yes
Pl-2	yes	Sow -1	yes
Pl-3	no	Sow -1	yes
Pl-4	no	Sow -1	yes
Pl-5	no	Sow -1	yes
Pl-6	yes	Sow -1	yes
Pl-7	no	Sow -2	no
Pl-8	no	Sow - 2	no
Pl-9	yes	Sow - 2	no
Pl-10	no	Sow - 2	no
P1-11	no	Sow - 3	no
P1-12	no	Sow - 3	no
Pl -13	no	Sow - 4	no
Pl -14	yes	Sow - 4	no
Pl -15		Sow - 5	no
	*antibiotic = amoxicillin		* antibiotic = lincomycin
P1H1
P1H2
P2H1
P2H2
P3H1
P3H2
P4H1
P5H1

## Sheet: Table S6
Table S6. Overview of weaners feeding record and medical history
Main feed	Supplementation	Sampling weeks	Vaccination	Antibiotic treatment
Primastart & Supplements	Porridge (linseed, oat flakes, hay cobs)	1st week	Vaccinations against PRRS on arrival day (03.04.2024)
	2 days (03.04. – 05.04. 2024)
	Humocarb (biochar) 33g per bucket	1st week
	2 days (03.04. – 05.04. 2024)
	Elektrolyte 2 days (06.04. – 08.04.2024)	1st week
Primastart only		2nd week
		3rd week	Vaccinations against PMWS (Circoflex) on 24.04.2024	Two sentinel pigs treated with Duphamox (amoxicillin derivatives) 15 mg/kg IM for three days
		4th week
		5th week
Mixed Primastart and Vital II feed		6th week	Deworming on 02.05.2024	Three sentinel pigs treated with Duphamox (amoxicillin derivatives) 15 mg/kg IM for three days
Vital II feed only		7th week
		8th week
1. Pig Rearing Feed I (Complete Feed Up to approximately 20kg) Primastart with Benzoic acid			2. Pig Rearing Feed I (Complete Feed Up to approximately 20kg) Vital II
Analytical Constituents Contents:			Analytical Constituents Contents:
18.00%	Crude Protein		17.50%	Crude Protein
6.7%	Crude Fat		3.7%	Crude Fat
5.60%	Crude Ash		5.00%	Crude Ash
0.73%	Calcium		0.68%	Calcium
0.57%	Phosphus		0.52%	Phosphus
0.23%	Sodium		0.22%	Sodium
14.00 MJ	ME		13.60 MJ	ME
1.34%	Lysine		1.2%	Lysine
0.41%	Methionine		0.37%	Methionine
Feed additives per Kg:			Feed additives per Kg:
Nutritional additives:			Nutritional additives:
16,000 I.E	Vitamin A (3a672a)		16,000 I.E	Vitamin A (3a672a)
2,000 IU	Vitamin D3 (3a671)		2,000 IU	Vitamin D3 (3a671)
122 mg	Vitamin E (3a700)		90 mg	Vitamin E (3a700)
350 mg	Iron as iron (II) sulfate monohydrate (3b103)		200 mg	Iron as iron (II) sulfate monohydrate (3b103)
80 mg	Copper as copper(II) sulfate pentahydrate (3b405)		80 mg	Copper as copper(II) sulfate pentahydrate (3b405)
80 mg	Manganese as manganese (II) oxide (3b502)		80 mg	Manganese as manganese (II) oxide (3b502)
100 mg	Zinc as Zinc oxide (3b603)		100 mg	Zinc as Zinc oxide (3b603)
2.00 mg	Iodine as calcium iodate anhydrous (3b202)		2.00 mg	Iodine as calcium iodate anhydrous (3b202)
0.40 mg	Selenium as sodium selenite (3b801)		0.40 mg	Selenium as sodium selenite (3b801)
Technological additives:			Technological additives:
2.4 mg	Propyl gallate (E 310)		2.38 mg	Propyl gallate (E 310)
	Calcium formate (E 238)			Formic acid (E 236)
	Citric acid (E 330)			Calcium formate (E 238)
Zootechnical additives:				Acetic acid (E 260)
500 FYT	6 - Phytase EC 3.1.3.26 (4a18)			Lactic acid (E 270)
250 FXU	endo-1, 4-B-xylanase EC 3.2.1.8. (Ronozyme WX) (4a1607i)			Orthophosphoric acid (1a338)
5000 mg	benzoic acid (VevoVitall)(4d210)			Citric acid (E 330)
Sensory additives:				Sodium formate (E 237)
84 mg	Saccharin sodium E 954 (iii)		Zootechnical additives:
Composition:			500 FYT	6 - Phytase EC 3.1.3.26 (4a18)
Wheat, barley, soy extract meal from hulled seeds *(1), corn, whey powder/vegetable fat 50/50, wheat bran, potato protein, sweet whey powder, corn on the cob, linseed, soy protein concentrate *(1), soybean oil*(1), dextrose, toasted soybeans *(1), calcium carbonate, wheat semolina bran *(1) = produced from genetically modified soybeans			Sensory additives:
			56 mg	Saccharin sodium E 954 (iii)
			Composition:
			Wheat, barley, soy extract meal from hulled seeds *(1), wheat bran, soybean oil*(1), potato protein, sweet whey powder, calcium carbonate, soy protein concentrate *(1), dextrose, toasted soybeans *(1), wheat semolina bran *(1) = produced from genetically modified soybeans
Feeding Instructions:
Preferably for early weaned piglets up to 4 weeks after weaning.
Produced 3 months before the stated best-before date. Best before date including additives.			Feeding Instructions:
			Preferably for early weaned piglets up to 4 weeks after weaning.
			This feed contains a reduced calcium content to lower the buffer capacity.
			Produced 3 months before the stated best-before date. Best before date including additives.
